# Supplementary material for: Structural insights into hormone recognition by the human glucose-dependent insulinotropic polypeptide receptor
Source: eLife. 2021 Jul 13;10:e68719. doi: 10.7554/eLife.68719 (PMC8298097; doi:10.7554/eLife.68719)
Supplement: Source data 1. [file elife-68719-data1.zip]

Archive with 12 entries (11 files):
- Source data0712/
- Source data0712/Figure 1—figure supplement 1C-source data 1.xlsx
- Source data0712/Figure 1—figure supplement 1D-source data 1.tif
- Source data0712/Figure 1—figure supplement 1D-source data 1.xlsx
- Source data0712/Figure 1—figure supplement 1E-source data 1.xlsx
- Source data0712/Figure 1—figure supplement 1F-source data 1.tif
- Source data0712/Figure 1—figure supplement 1F-source data 1.xlsx
- Source data0712/Figure 1—figure supplement 1G-source data 1.xlsx
- Source data0712/Figure 1—figure supplement 1H-source data 1.xlsx
- Source data0712/Figure 2D-source data 1.xlsx
- Source data0712/Figure 2—figure supplement 1-source data 1.xlsx
- Source data0712/Figure 4—figure supplement 4-source data 1.xlsx
